# Supplementary material for: ROCK and the actomyosin network control biomineral growth and morphology during sea urchin skeletogenesis
Source: eLife. 2024 Apr 4;12:RP89080. doi: 10.7554/eLife.89080 (PMC10994658; doi:10.7554/eLife.89080)
Supplement: Figure 1—figure supplement 2—source data 2. [file elife-89080-fig1-figsupp2-data2.xlsx]

## Sheet: 1st replicate
Image studio lite 5.0
Image Name	Channel		Name	Signal	Total	Area	Bkgnd.	Type
rock standard_5.tif	W		00001	14373	28205	1064	13	Signal
rock standard_5.tif	W		00002	10402	17002	1100	6	Signal
rock standard_5.tif	W		00003	28793	41498	1155	11	Signal
rock standard_5.tif	W		00004	37964	56594	1242	15	Signal
rock standard_5.tif	W		00005	19609	33777	1288	11	Signal
rock standard_5.tif	W		00006	24876	37856	1180	11	Signal
rock standard_5.tif	W		00007	26755	45683	1456	13	Signal
rock standard_5.tif	W		00008	27145	43777	1188	14	Signal
rock standard_5.tif	W		00009	19227	34902	1425	11	Signal
rock standard_5.tif	W		00010	20140	32240	1210	10	Signal
									rock/tubulin
Image Name	Channel		Name	Signal	Total	Area	Bkgnd.	Type
tubulin_3.tif	W		00001	88599	104657	2294	7	Signal	0.162225	33h 23/11 DMSO		0.65902	33h 23/11
tubulin_3.tif	W		00002	97297	124597	1820	15	Signal	0.10691	33h 23/11 Axt
tubulin_3.tif	W		00003	40565	50765	2040	5	Signal	0.709799	22h 1/12 DMSO		1.63295	22h 1/12a
tubulin_3.tif	W		00004	32754	40690	1984	4	Signal	1.15906	22h 1/12 Axt
tubulin_3.tif	W		00005	32537	38873	2112	3	Signal	0.602668	27h 1/12 DMSO		1.92144	27h 1/12a
tubulin_3.tif	W		00006	21482	28346	1716	4	Signal	1.15799	27h 1/12 Axt
tubulin_3.tif	W		00007	33749	40364	2205	3	Signal	0.792764	33h 1/12 DNSO		1.78832	33h 1/12a
tubulin_3.tif	W		00008	19147	25003	1952	3	Signal	1.41772	33h 1/12 Axt
tubulin_3.tif	W		00009	59458	65590	2044	3	Signal	0.323371	33h 15/11 DNSO		0.820042	33h 15/11
tubulin_3.tif	W		00011	75949	81952	2001	3	Signal	0.265178	33h 15/11 Axt
	0.65902	33h 23/11		0.790347	22h 23/11		1.30831	22h 12
	1.63295	22h 1/12a		1.76818	22h 1/12		1.18635	27h 12
	1.92144	27h 1/12a		0.708392	27h 1/12
	1.78832	33h 1/12a		1.85204	33h 1/12
	0.820042	33h 15/11

## Sheet: 2nd replicate
	Channel	Name	Signal	Total	Area	Bkgnd.		rock/tubulin
rok 13.12.22	W	00001	36851	67091	864	35		0.477976	22h 23/11 DMSO			0.790347	22h 23/11
	W	00002	43447	87007	990	44		0.377767	22h 23/11 Axt
	W	00003	24177	70077	1020	45		0.307466	22h 1/12 DMSO			1.76818	22h 1/12
	W	00004	38363	81227	912	47		0.543655	22h 1/12 Axt
	W	00005	25534	57664	714	45		0.313062	27h 1/12 DMSO			0.708392	27h 1/12
	W	00006	25002	73362	780	62		0.221771	27h 1/12 Axt
	W	00007	17083	51583	750	46		0.243792	33h 1/12 DMSO			1.85204	33h 1/12
	W	00008	26194	57136	764	40.5		0.451512	33h 1/12 Axt
	Channel	Name	Signal	Total	Area	Bkgnd.
tubulin 6.12.22	W	00001	77098	146398	1386	50
	W	00002	115010	177026	1824	34
	W	00003	78633	92733	3525	4
	W	00004	70565	107047	2146	17
	W	00005	81562	113062	2100	15
	W	00006	112738	148228	2730	13
	W	00007	70072	97792	2772	10
	W	00008	58014	107614	2480	20

## Sheet: 3rd replicate
Image Name	Channel	Name	Signal	Total	Area	Bkgnd.	Type
Rock 1812 high_7.tif	W	00001	22952	60496	988	38	Signal	0.322124	22h 1/12 Axt
Rock 1812 high_7.tif	W	00002	27204	81202	1102	49	Signal	0.326058	22h DMSO		1.30831	22h 12
Rock 1812 high_7.tif	W	00003	42844	85324	944	45	Signal	0.426584	22h Axt
Rock 1812 high_7.tif	W	00004	33929	82185	928	52	Signal	0.29761	27h DMSO		1.18635	27h 12
Rock 1812 high_7.tif	W	00005	35563	86988	935	55	Signal	0.35307	27 Axt
Rock 1812 high_7.tif	W	00006	22874	71989	1045	47	Signal	0.328164	33h 1/12 DMSO
Rock 1812 high_7.tif	W	00007	22263	80063	1156	50	Signal	0.248205	33h 1/12 Axt
Image Name	Channel	Name	Signal	Total	Area	Bkgnd.	Type
Tubulin ECL biolab_2.tif	W	00001	71252	89116	1624	11	Signal
Tubulin ECL biolab_2.tif	W	00002	83433	102573	1914	10	Signal
Tubulin ECL biolab_2.tif	W	00003	100435	124555	2412	10	Signal
Tubulin ECL biolab_2.tif	W	00004	114005	129917	2652	6	Signal
Tubulin ECL biolab_2.tif	W	00005	100725	114460	2747	5	Signal
Tubulin ECL biolab_2.tif	W	00006	69703	82573	2145	6	Signal
Tubulin ECL biolab_2.tif	W	00007	89696	99902	3402	3	Signal
Tubulin ECL biolab_2.tif	W	00008	-66	330	198	2	Signal

## Sheet: Summary
Rock/Tubulin ration Axt vs. DMSO - all replicates.
	22h	27h	33h
1st	1.63295	1.92144	0.65902
2nd	0.790347	0.708392	1.78832
3rd	1.76818	1.18635	0.820042
4th	1.30831
	22hpf	27hpf	33hpf
av	1.37494	1.27206	1.08913
sdv	0.434891	0.611052	0.610847
	0.217446	0.305526	0.305424
