# Supplementary material for: ROCK and the actomyosin network control biomineral growth and morphology during sea urchin skeletogenesis
Source: eLife. 2024 Apr 4;12:RP89080. doi: 10.7554/eLife.89080 (PMC10994658; doi:10.7554/eLife.89080)
Supplement: Figure 3—figure supplement 2—source data 1. [file elife-89080-fig3-figsupp2-data1.xlsx]

## Sheet: Measurement of calcin vesicles 
DAY1 calcein/area					DAY1 number/area					Day2 calcein/area								Day2 #/area
ttest2 p=	7.4398e-06	ttest2 p=	0.3943		ttest2 p=	0.8724	ttest2 p=	0.4843		tt(cont-y0) p=	0.0776		tt(cont-y0) p=	0.0017				tt(cont-y0) p=	5.4395e-05		tt(cont-y0) p=	0.5794
cont vr. Yo micromers		cont vr. Yo ectoderm								tt(cont-y25) p=	0.8741		tt(cont-y25) p=	0.6723				tt(cont-y25) p=	0.7037		tt(cont-y25) p=	0.0019
										tt(y0-y25) p=	0.1445		tt(y0-y25) p=	0.0281				tt(y0-y25) p=	2.1027e-05		tt(y0-y25) p=	1.141e-07
control micromers	Y0 micromers	control ectoderm	Y0 ectoderm		control micromers	Y0 micromers	control ectoderm	Y0 ectoderm		conrtol micromers calcein/micron	Y0 micromers calcein/micron	Y25 micromers calcein/micron	control ectoderm calcein/area	Y0 ectoderm calcein /area	Y25 ectoderm calcein/area			control micromers vesicles/microns^2	Y0 micromers vesicles/microns^2	Y25 micromers vesicles/microns^2	control ectoderm #/area	Y0 ectoderm #/area	Y25 ectoderm #/area
0.081198	0.090036	0.0419778	0.0524317		0.0075533	0.000781097	0.000396773	0.00542397		0.44521	0.968393	0.672313	0.407463	0.325764	0.104774			0.0287233	0.00858885	0.0230696	0.0181405	0.0089703	0.014805
0.0478289	0.0296844	0.0298753	0.0133126		0.00170818	0.00108895	0.000482114	0.00187742		0.710344	0.85737	0.797274	0.30583	0.33354	0.169915			0.0190271	0.00885191	0.0204429	0.0128771	0.00826959	0.00985015
0.14031	0.228219	0.0110701	0.0276713		0.00443086	0.00125886	0.0006146	0.00110685		0.791557	0.831622	0.502344	0.193659	0.139996	0.0863287			0.0181075	0.00509156	0.0148843	0.0106227	0.00648989	0.00941767
0.156631	0.0646973	0.00238064	0.0589654		0.00807376	0.00128189	0.000874594	0.00219293		0.537377	0.823211	0.448573	0.255843	0.257136	0.152302			0.0171139	0.00365872	0.0144701	0.0098401	0.00629079	0.00935931
0.0958758	0.0577906	0.418384	0.165877		0.00599224	0.00134813	0.000967482	0.00161719		0.330746	0.718395	0.284265	0.344319	0.30882	0.125979			0.0168748	0.0135037	0.0139346	0.00941905	0.00623879	0.00851209
0.217132	0.0120128	0.404958	0.272661		0.0052532	0.00136638	0.000973637	0.00210651		0.436455	0.677576	0.214061	0.0310162	0.245025	0.164053			0.016165	0.00913175	0.0138743	0.00868454	0.00594001	0.00790618
0.213437	0.0407209	0.232927	0.187257		0.0111497	0.00143406	0.00103496	0.00205777		0.24939	0.646621	0.309516	0.267121	0.364517	0.101499			0.0159185	0.0114244	0.0138589	0.00852515	0.00569557	0.00680015
0.0649696	0.0325877	0.554815	0.103083		0.00590633	0.00149231	0.0010543	0.00112352		0.668554	0.643818	0.217719	0.125452	0.386139	0.148534			0.0157307	0.00816682	0.0133981	0.00850521	0.00544554	0.00651466
0.060681	0.0662262	0.502378	0.14956		0.0112372	0.00150195	0.00114693	0.00207723		0.316994	0.626354	0.286841	0.181935	0.362544	0.0759349			0.0154631	0.00279623	0.0128197	0.0082282	0.00500751	0.00632791
0.106227	0.0784871	0.200259	0.103567		0.00472121	0.00163285	0.00126566	0.00225146		0.320709	0.619238	0.328268	0.0357244	0.348821	0.136206			0.0152718	0.0087463	0.0124344	0.0065808	0.0049767	0.00621472
0.148634	0.101441	0.0585406	0.205139		0.00716307	0.00164913	0.00127075	0.0015114		0.20356	0.604259	0.454841	0.151571	0.220049	0.0204781			0.0148044	0.0287742	0.0123766	0.00655958	0.00479409	0.00619107
0.0421428	0.158457	0.0815012	0.317757		0.00481632	0.00167029	0.0014932	0.00277275		0.605881	0.594287	0.357771	0.0947603	0.352317	0.0821791			0.0147776	0.00171759	0.0123369	0.00650316	0.00456074	0.00596461
0.0244834	0.127579	0.0974506	0.421696		0.00244834	0.00171612	0.00151057	0.00147189		0.137115	0.566508	0.303301	0.0934253	0.283754	0.106862			0.0144331	0.0169952	0.0121971	0.00634467	0.00447444	0.00587153
0.0883626	0.184332	0.096113	0.499659		0.0106035	0.00179978	0.00172358	0.00150253		0.608612	0.557647	0.392575	0.0788262	0.242823	0.142847			0.0142199	0.00251759	0.0121729	0.00624366	0.00435902	0.00562944
0.158564	0.200044	0.0782585	0.452043		0.00609861	0.0018395	0.0018622	0.0013765		0.208727	0.554425	0.360451	0.10596	0.173309	0.385808			0.0130455	0.00589814	0.0119267	0.00623296	0.00351896	0.00468739
0.0998967	0.150972	0.0949764	0.531348		0.00803766	0.00191378	0.00192567	0.0012157		0.119238	0.522256	0.2518	0.082099	0.278292	0.485873			0.0125514	0.00438871	0.0117664	0.0060814	0.00348409	0.00428082
0.268858	0.218143	0.253566	0.0144675		0.00455692	0.00191692	0.00200642	0.00076955		0.140574	0.511923	0.0812316	0.217309	0.0782047	0.222095			0.0120492	0.00378501	0.0116045	0.00557202	0.0034002	0.00410865
0.101206	0.144644	0.0356921	0.0331958		0.00415916	0.00194693	0.00202069	0.00150038		0.251541	0.503064	0.293346	0.102638	0.184594	0.0141999			0.0110567	0.0137199	0.0115794	0.00551078	0.00280849	0.00405712
0.121688	0.164851	0.0166891	0.135967		0.00785083	0.00201031	0.00213023	0.00142087		0.696788	0.501303	0.422813	0.0959105	0.141555	0.216237			0.010973	0.00383259	0.0113761	0.00531101	0.00226488	0.0039032
0.0636972	0.238884	0.062394	0.167734		0.0090996	0.00203059	0.00220414	0.000844654		0.471405	0.489219	0.444776	0.218117	0.0972017	0.476618			0.0109629	0.00530223	0.0110503	0.00488321	0.00218281	0.00358899
0.0795129	0.153717	0.0545567	0.136468		0.00418489	0.00203195	0.00247985	0.000963159		0.176499	0.474142	0.460022	0.0252805	0.272753	0.0472273			0.0106969	0.00191186	0.0109529	0.00474009	0.00205851	0.00288242
0.208666	0.371445	0.0862069	0.141722		0.00119923	0.00221838	0.00282913	0.000596026		0.345467	0.450053	0.697799	0.0854248	0.106829	0.212642			0.0106626	0.0091227	0.0107354	0.00463545	0.00180727	0.00257322
0.15552	0.233285	0.0841098	0.303203		0.00206808	0.00222116	0.00287954	0.000546508		0.305508	0.448767	0.466769	0.105111	0.121965	0.0708161			0.0105347	0.00234343	0.0106084	0.00453063	0.00139922	0.00186686
0.0844067	0.259889	0.0289986	0.119835		0.000548095	0.00222272	0.00292692	0.000664275		0.594711	0.436565	0.101686	0.0436967	0.19568				0.0102891	0.0081601	0.0105923	0.00436967	0.00122641
0.168832	0.453307	0.050455	0.101635		0.00165522	0.0022358	0.00412303	0.0062888		0.329057	0.430942	0.600524	0.213076	0.103333				0.010283	0.00194118	0.0104895	0.00380493	0.00113552
0.340068	0.370943	0.0168998	0.0918988		0.00331236	0.00234388	0.00450491	0.00544952		0.445605	0.430421	0.484514	0.0612944					0.0102438	0.0123862	0.0104873	0.00360555
0.204685	0.46229	0.0329547	0.110246		0.00230415	0.00238022	0.00552064	0.00498853		0.407369	0.430144	0.0354699	0.101279					0.0102354	0.00451595	0.0104323	0.0034217
0.2247	0.464062	0.134385	0.179636		0.00212784	0.00238133		0.00503651		0.212829	0.424415	0.467698	0.060275					0.00982286	0.00364618	0.0102791	0.00313932
0.105703	0.226348	0.157469	0.034314		0.00650481	0.00238294		0.000860924		0.139017	0.419311	0.187151	0.257562					0.00978991	0.00571788	0.0102082	0.00292962
0.306835	0.292795		0.0398443		0.00667034	0.00242156		0.000908995		0.316609	0.414476	0.430542	0.210434					0.00971194	0.011794	0.0100908	0.00290923
0.405001	0.429124		0.0833804		0.0060811	0.00242727		0.00329753		0.229714	0.409869	0.226254	0.095998					0.00970622	0.00605718	0.0100806	0.00145727
0.506867	0.420299		0.102848		0.0101149	0.00244484		0.00480596		0.120342	0.402819	0.214587						0.00970497	0.00157762	0.00998079
0.241112	0.419311				0.0072515	0.00245821				0.140027	0.401415	0.422332						0.00933511	0.0130189	0.00964227
0.560211	0.268576				0.0095355	0.00271122				0.847489	0.399099	0.100572						0.00927231	0.00514303	0.00942863
0.278622	0.321109				0.00633232	0.00273935				0.394691	0.3903	0.320848						0.00923254	0.00682342	0.00891246
0.471202	0.315916				0.00380923	0.00279818				0.24567	0.387913	0.292104						0.00916056	0.00847898	0.00885165
0.3334	0.232329				0.00598922	0.0028397				0.322947	0.387509	0.542735						0.00890888	0.00598142	0.00854701
0.269143	0.432149				0.00379075	0.00290641				0.227154	0.385703	0.276139						0.00890799	0.00551005	0.00836785
0.281157	0.320554				0.0018546	0.00296362				0.494289	0.385398	0.314562						0.00890611	0.0107055	0.0083512
0.129282	0.193538				0.00220994	0.00304646				0.336021	0.37294	0.509871						0.00885211	0.00232796	0.00815794
0.230274	0.22651				0.00187979	0.00307721				0.223786	0.355111	0.160802						0.00883366	0.00230592	0.00804009
0.226006	0.179965				0.0025337	0.00327847				0.23092	0.349121	0.0280781						0.00865951	0.00213922	0.0080223
0.0380024	0.32102				0.00146163	0.00329725				0.580337	0.342258	0.0815084						0.00858487	0.00131638	0.00768947
0.160795	0.529499				0.00213256	0.00331693				0.244442	0.336411	0.298844						0.00851292	0.00629459	0.00762358
0.320131	0.430355				0.00278914	0.0033895				0.460356	0.319461	0.294519						0.00822064	0.00428807	0.00718339
0.415293	0.490743				0.00253614	0.00340977				0.0512369	0.318683	0.593164						0.0081979	0.00900236	0.00706148
0.127491	0.304898				0.00179565	0.00349617				0.288312	0.302568	0.272732						0.00802354	0.00359131	0.00699313
0.374618	0.430236				0.00288803	0.00361033				0.242965	0.299012	0.536635						0.00796606	0.00177983	0.00694674
0.205778	0.534824				0.00263817	0.00364346				0.150638	0.29787	0.226213						0.00792833	0.00623811	0.00688974
0.101397	0.349662				0.00402901	0.00373672				0.42245	0.295803	0.411942						0.00787174	0.00484262	0.00650435
0.148414	0.0948409				0.00286023	0.00385852				0.100281	0.281135	0.154173						0.00786519	0.00254421	0.00600673
0.206928	0.27378				0.00204474	0.00400458				0.476515	0.278618	0.123664						0.00777983	0.00339778	0.00588876
0.259435	0.293122				0.00256443	0.00404236				0.129143	0.271263	0.256949						0.00772653	0.00961927	0.00583976
0.271148	0.366167				0.00295154	0.004063				0.438547	0.268559	0.214711						0.00749653	0.00671396	0.00578737
0.133245	0.368287				0.00120584	0.00407918				0.175097	0.242806	0.282079						0.00739846	0.00359712	0.00575672
0.17778	0.336869				0.00302176	0.00409962				0.212554	0.240558	0.34428						0.00739317	0.00309732	0.00529661
0.0587976	0.225872				0.00524978	0.00447591				0.0896582	0.238809	0.187975						0.00731904	0.00187301	0.0050804
0.188768	0.218348				0.00314614	0.00459137				0.163684	0.237283	0.665505						0.00727484	0.00213129	0.00484004
0.142431	0.155702				0.00165618	0.00476815				0.284297	0.22141	0.153919						0.00724323	0.0102981	0.00473597
0.194084	0.153717				0.00334627	0.00477737				0.428659	0.218426	0.0818194						0.00720435	0.00150639	0.00450973
0.172512	0.373377				0.00326264	0.00477829				0.351406	0.213213	0.716236						0.00717154	0.00600601	0.00447648
0.174742	0.362769				0.00342632	0.00488556				0.364198	0.212522	0.188355						0.00691515	0.00559268	0.00409467
0.238604	0.403534				0.00211716	0.00490196				0.318021	0.211031	0.0841168						0.00689477	0.00659471	0.00395844
0.251241	0.280403				0.00155087	0.00501907				0.300888	0.202392	0.162414						0.00656961	0.00383318	0.00391359
0.376965	0.187571				0.0038663	0.0050324				0.470075	0.195675	0.284151						0.0065653	0.00453409	0.00350803
0.372565	0.388975				0.00297373	0.00506521				0.0863945	0.195062	0.384169						0.00639959	0.00325556	0.00331657
0.445195	0.160778				0.00281324	0.00508156				0.606271	0.190124	0.766152						0.00631532	0.00135803	0.00326717
0.182621	0.230705				0.001731	0.00508676				0.486633	0.161092	0.561335						0.00619915	0.00379039	0.00294406
0.279978	0.148747				0.00328527	0.00508828				0.361309	0.151714	0.286896						0.00608265	0.00156004	0.00218172
0.334252	0.237832				0.00221779	0.00512208				0.498753	0.148629							0.00598504	0.00909973
0.0590932	0.405219				0.00815079	0.0052417				0.45982	0.134228							0.00592043	0.00362779
0.150352	0.470421				0.0131888	0.00527864				0.113274	0.132963							0.00566369	0.0120875
0.110925	0.276517				0.00361712	0.00536952				0.653375	0.102717							0.00517866	0.00179027
0.0491557	0.222238				0.00578302	0.0055126				0.355981	0.102518							0.00512203	0.00269785
0.236364	0.241801				0.00909091	0.00565102				0.162518	0.0752856							0.00511869	0.0017307
0.0328853	0.148476				0.00616599	0.00571184				0.210394	0.01485							0.00483664	0.00495
0.103775	0.214397				0.00701184	0.00589368				0.345603								0.0048336
0.178643	0.153196				0.00799893	0.00592803				0.234542								0.00481464
0.276117	0.155034				0.00490148	0.00597934				0.222738								0.00473911
0.198485	0.299729				0.00434638	0.00612858				0.657449								0.00470278
0.11418	0.162974				0.00967623	0.00619195				0.35543								0.0045134
0.0963973	0.187331				0.0097371	0.00659448				0.177349								0.00442864
0.148379	0.174754				0.0123649	0.00660493				0.117076								0.00428327
0.137772	0.294321				0.0135514	0.006608				0.555875								0.00397054
0.20852	0.26771				0.0155098	0.00675664				0.331049								0.00367832
0.176538	0.356069				0.0105923	0.00699888				0.15716								0.00357181
0.287331	0.188739				0.0104484	0.00706065				0.170237								0.0035466
0.382107	0.323471				0.0154387	0.00724428				0.213752								0.00343377
0.0708607	0.294159				0.00691324	0.00728341				0.303708								0.00319693
0.242718	0.24482				0.0189624	0.00732923				0.422265								0.00303061
0.109079	0.182479				0.0152203	0.0075257				0.207806								0.00286629
0.0854328	0.457524				0.00610235	0.00756979				0.33665								0.00165025
0.0917391	0.189139				0.00436853	0.00780396				0.207577								0.00159674
0.112696	0.126158				0.00617513	0.00797369
0.140747	0.295085				0.00890805	0.00825178
0.0815783	0.164848				0.00665945	0.00829428
	0.138027					0.00855478
	0.0711561					0.00856164
	0.140025					0.00860471
	0.11059					0.00869921
	0.420297					0.00888533
	0.242079					0.00901944
	0.259851					0.00915425
	0.264004					0.00932868
	0.28056					0.00959106
	0.206287					0.0097045
	0.172385					0.00981884
	0.421141					0.0100533
	0.351137					0.0101363
	0.167961					0.0101446
	0.163066					0.0105382
	0.101549					0.0110094
	0.166667					0.011156
	0.386165					0.0113398
	0.392767					0.0113965
	0.39937					0.0114992
	0.405972					0.0117465
	0.412575					0.0118765
	0.419177					0.0130762
	0.42578					0.0131343
	0.432382					0.0137386
	0.438985					0.0139492
	0.445587					0.0141469
	0.45219					0.0160706
	0.458792
